# Supplementary material for: Wastewater as Sentinel for Emerging Viral Diseases in Livestock: A Systematic Review
Source: Viruses. 2026 Mar 19;18(3):385. doi: 10.3390/v18030385 (PMC13030463; doi:10.3390/v18030385)
Supplement: Supplementary file 1 [file viruses-18-00385-s001.zip › Supplementary Table S2.xlsx]

## Sheet: Sheet1
Study	Reference	Randomisation	Deviations from Interventions	Mising Data	Measurement of Outcome	Selection of Reported Result	Overall Risk
1	Ahmed, W., et al., 2025	Some concerns	Some concerns	Low	Low	Some concerns	Some concerns
2	Béji-Hamza, A., et al., 2015	Some concerns	High	Low	High	Some concerns	High
3	Boyles, E. 2018	Low	Low	Low	High	Some concerns	High
4	Contrant, M. et al., 2023	Low	Low	Low	Low	Low	Low
5	Davies, K. et al., 2017	Low	Low	Low	Low	Low	Low
6	Dimeglio, C. et al., 2025	Some concerns	Low	Low	Low	Low	Low
7	Falender, R. 2025	Low	Low	Low	Low	Low	Low
8	Fan, G. et al., 2025	Some concerns	Low	Low	Low	Some concerns	Some concerns
9	Fanok, S. et al., 2023	Low	Low	Low	Low	Low	Low
10	Givens, C.E. et al., 2016	Low	Some concerns	Low	Low	Low	Low
11	Serafini Poeta Silva, A.P. et al., 2025	Low	Low	Low	High	Some concerns	High
12	Wolfe, M.K. et al., 2025	Some concerns	Some concerns	Low	Low	Some concerns	Some concerns
13	Louis, S., 2024	Low	Low	Low	Low	Low	Low
14	Tisza, M.J. et al., 2024	Some concerns	Low	Low	Low	Low	Low
15	Kwon, T. et al., 2024	Low	Some concerns	Low	High	High	High
16	Honein, M.A. et al., 2024	Low	Low	Low	Some concerns	Some concerns	Some concerns
17	Mai, T.N. et al., 2025	Low	Low	Low	Low	Low	Low
18	Salemane, K. et al., 2024	Low	Low	Low	Low	Low	Low
19	Freddi, A. et al., 2025	Low	Low	Low	Some concerns	Low	Low
22

## Sheet: Sheet2
				D1	D2	D3	D4	D5	Overall
			Ahmed, 2025								Low risk
			Béji-Hamza, 2015								Some concerns
			Boyles, 2018								High risk
			Davies, 2017
			Fan, 2025							D1	Randomisation process
			Fanok, 2023							D2	Deviations from the intended interventions
			Serafini, 2025							D3	Missing outcome data
			Wolfe, 2025							D4	Measurement of the outcome
			Kwon, 2024							D5	Selection of the reported result

## Sheet: Sheet3
Intention-to-treat	Unique ID	Study ID	Weight	Study ID	D1	D2	D3	D4	D5	Overall
	1	Ahmed, W., et al., 2025	1									Low risk
	2	Béji-Hamza, A., et al., 2015	1									Some concerns
	3	Boyles, E. 2018	1									High risk
	4	Contrant, M. et al., 2023	1
	5	Davies, K. et al., 2017	1								D1	Randomisation process
	6	Dimeglio, C. et al., 2025	1								D2	Deviations from the intended interventions
	7	Falender, R. 2025	1								D3	Missing outcome data
	8	Fan, G. et al., 2025	1								D4	Measurement of the outcome
	9	Fanok, S. et al., 2023	1								D5	Selection of the reported result
	10	Givens, C.E. et al., 2016	1
	11	Serafini Poeta Silva, A.P. et al., 2025	1
	12	Wolfe, M.K. et al., 2025	1
	13	Louis, S., 2024	1
	14	Tisza, M.J. et al., 2024	1
	15	Kwon, T. et al., 2024	1
	16	Honein, M.A. et al., 2024	1
	17	Mai, T.N. et al., 2025	1
	18	Salemane, K. et al., 2024	1
	19	Freddi, A. et al., 2025	1
